# Supplementary material for: The Use of Unique, Environmental Lactic Acid Bacteria Strains in the Traditional Production of Organic Cheeses from Unpasteurized Cow’s Milk
Source: Molecules. 2022 Feb 7;27(3):1097. doi: 10.3390/molecules27031097 (PMC8838525; doi:10.3390/molecules27031097)
Supplement: Supplementary file 1 [file molecules-27-01097-s001.zip]

Archive with 1 entries (1 files):
- molecules-1552576-supplementary.pdf
